# Supplementary material for: Preconditioning of MSCs for Acute Neurological Conditions: From Cellular to Functional Impact—A Systematic Review
Source: Cells. 2024 May 16;13(10):845. doi: 10.3390/cells13100845 (PMC11119364; doi:10.3390/cells13100845)
Supplement: Supplementary file 1 [file cells-13-00845-s001.zip]

Archive with 1 entries (1 files):
- cells-2925881-supplementary.pdf
